# Supplementary material for: Single-molecule live cell imaging of Rep reveals the dynamic interplay between an accessory replicative helicase and the replisome
Source: Nucleic Acids Res. 2019 Apr 27;47(12):6287–98. doi: 10.1093/nar/gkz298 (PMC6614839; doi:10.1093/nar/gkz298)
Supplement: gkz298_Supplemental_Files [file gkz298_supplemental_files.zip]

Archive with 3 entries (3 files):
- Leake_Supplementary Movie 1 file.avi
- Supplementary AppendixNAR_ML_mar2019_v25_no highlights.pdf
- Supplementary Movie 2.avi
